# Supplementary material for: Inhibition of MACC1-Induced Metastasis in Esophageal and Gastric Adenocarcinomas
Source: Cancers (Basel). 2022 Mar 31;14(7):1773. doi: 10.3390/cancers14071773 (PMC8997092; doi:10.3390/cancers14071773)
Supplement: Supplementary file 1 [file cancers-14-01773-s001.zip]

Archive with 1 entries (1 files):
- cancers-1614068-supplementary.pdf
